# Supplementary material for: Insights into the Synthesis Parameters Effects on the Structural, Morphological, and Magnetic Properties of Copper Oxide Nanoparticles
Source: Materials (Basel). 2023 Apr 27;16(9):3426. doi: 10.3390/ma16093426 (PMC10180341; doi:10.3390/ma16093426)
Supplement: Supplementary file 1 [file materials-16-03426-s001.zip]

Archive with 1 entries (1 files):
- materials-2342925-supplementary.pdf
